# Supplementary material for: High-density linkage mapping and evolution of paralogs and orthologs in Salix and Populus
Source: BMC Genomics. 2010 Feb 23;11:129. doi: 10.1186/1471-2164-11-129 (PMC2834636; doi:10.1186/1471-2164-11-129)
Supplement: Additional file 2 — Genomic locations, primer sequences and segregation patterns for markers in the willow linkage maps [file 1471-2164-11-129-S2.XLS]

## Sheet: markerinfo
Marker	Segregation types S1	Segregation types S3	Genomic region of the gene	Forward PCR primer 5´ to 3'	Reverse PCR primer (5´ to 3')
DT_6_sa	nnxnp	lmxll	scaffold_122:421606-425909	TCATGGTATGCCTGAGCGTA	AAGGCTCTGGCCGTAAAGTT
I_1.5b_popI	hkxhk			Hanley et al. 2006
I_1.5b_popI_2 (I-a1_5 on the map)	hkxhk	hkxhk		Hanley et al. 2006
I_21om_sa	lmxll	nnxnp	I:20557810-20561425	GATAAGAACCGGGTTGAACG	CCAATTTGGGCTGGTACATC
I_36_sa		lmxll	I:332139-334510	ATGGAGTTGCCATGTGGAGT	TCTCTGTTCCCTCGAAAATG
I_29om_sa	nnxnp		I:28445152-28448949	GCATCACTGTCCTCTGTTACATC	GTCCGTTGTAGGCTCAGGTC
I_39_sa	nnxnp	hkxhk	I:3641266-3650813	GCCATCATCCTCTTCTCCAA	TCCATTTGTGCCCTCACTCT
I_42_sa	nnxnp	lmxll	I:6691134-6697496	GCAAGGTTGCTTCCAAAGAG	CGTTTCACCCCAGCTAGAAG
I_43_sa	hkxhk	lmxll	I:7801360-7807858	TTCCTCTGCTGCAGCTAATCT	GAAGCTTCTCATCAAAAGACCA
I_44_sa	hkxhk		I:8108096-8110817	TGCTGCTCTCCTCACTCTCA	TCATCGGTTCTCGCACTTCC
I_47_sa	hkxhk	nnxnp	I:11620709-11624656	CTTGGGGAGATTGTTTGGAA	AGCGGAAGAAAATAGCACCA
I_50_sa		lmxll	I:14844061-14848292	GGGGATGTCAGCATTTTCAT	AATTTCATCCAGGCACAAGC
I_51om_sa	lmxll	hkxhk	I:15986955-15989727	GAAGAGGAGGTTGGTGGTGA	CATCCTAGTTTTCGGGACAG
I_52_sa	lmxll	hkxhk	I:16980898-16986609	TCGCATCATCTCAAGCAATCG	CGATGGGATGGTGACATTAAC
I_53_sa	lmxll	hkxhk	I:17975211-17978984	CAGGTTTTGTGTGAGCTGGA	AGCAGGGCTCAGTGAATTGT
I_54_sa	lmxll	nnxnp	I:18161989-18168912	GATGATTCAGCATTCAAGATCC	TCCCAAAACTAGGCCTTTCA
I_55_sa		hkxhk	I:19888722-19894389	TGGGGTCATTGCTAGGATTC	GGTAAACACCCTCTGCTTCG
I_56_sa	hkxhk		I:20786788-20790053	GGAGTGCAAAGCCTAATGTTG	TGCTTGGTTGATGCAACTTC
I_58_sa	lmxll	lmxll	I:22849753-22854393	CCCCGAAGGAGATTTTGTCTT	ATATGCAGTGGCCAAAGACC
I_59_sa	nnxnp		I:23726784-23733116	GCACCATTGTGCAATGTTAAAG	GAAGGAACAAGAACTCCAAATCC
I_60_sa	nnxnp	lmxll	I:24754882-24759446	TGGGATGAAGCAAAATACCC	CTTCCACTCTGCTTCCGATT
I_65_sa	nnxnp	lmxll	I:29913111-29920478	CCGGATTGGCTTTTATGAGA	AATCCCATTGACCATGTTGC
I_66_sa_pI	hkxhk		I:30938015-30941595	CCACACCAAAAGCCAATTTAT	CTTCAAGCAAGCATCAGCAA
I_66_sa_pIII		nnxnp	I:30938015-30941595	CCACACCAAAAGCCAATTTAT	CTTCAAGCAAGCATCAGCAA
I_6om_sa	hkxhk	nnxnp	I:5361285-5365009	AGACAAAGCCAAGCAAATCCC	GCTCCATAACCCTGCAAAAG
I_DT_11_sa	nnxnp		I:9404981-9405693	CCGAGCATCATCCGGATCTC	TACTTCTCCTGCCGACCCGA
I_DT_25_sa_pI	lmxll		I:23967920-23972921	CACGAGTTGGGTCATCTGAA	CTTAGGGTCTTGGGCAACAA
I_DT_25_sa_pIII		lmxll	I:23967920-23972921	CACGAGTTGGGTCATCTGAA	CTTAGGGTCTTGGGCAACAA
I_DT_27_sa	nnxnp		I:21869908-21874827	TGTGAGGCGCAAGACACTAC	AACAGCATTCCCAGAAGCAC
I-1_sa	nnxnp		I:272528-276196	TGATGGAAGACCTTTGTCTGG	GTCCAGCACAGCCTTTTTGT
I-15_sa	nnxnp		I:14391098-14395877	AAATTGAAGCAGGTGGCTGA	TTTGGTGGAATTGACACCTC
I-17_sa	nnxnp		I:16353103-16358935	GACATCTATCACACCAGTTG	GCTTGAAGTGGTATCCCAGC
I-18_sa	hkxhk	hkxhk	I:17848920-17852605	GAAGAGAATGGAGGAGGTGA	ATTCCACTTAGAGCTTGCTC
I-19_sa	hkxhk	lmxll	I:18868106-18869135	ACAACAACCATCCCCATCAT	GATGCTTTTGCACCTCCTTT
I-27_sa	lmxll		I:26232222-26234678	CATGTAGCTGGTGGCTCAGA	GCCATCTACAGAGGCGCTTA
I-2c	hkxhk	lmxll		Hanley et al. 2006
I-3_5_pI	nnxnp	lmxll		Hanley et al. 2006
I-3_5_pIII	lmxll	nnxnp		Hanley et al. 2006
I-30_sa	lmxll	lmxll	I:29722614-29726238	TCTTGGGAAGTGCGAGTTTC	ATGGCATTTGCATCCATAGG
I-32_sa	nnxnp	lmxll	I:30266576-30269246	TCTGGTCCAGTCAGGGTTTC	ATTGGTGAGGGTTTGGGTTT
I-34_sa	nnxnp		I:34332298-34337706	GGGTAGTGGTGAGTCTGGTC	CAATTCTGCCTGTCTCGTTG
I-3c	lmxll	nnxnp		Hanley et al. 2006
I-4	lmxll	nnxnp		Hanley et al. 2006
I-4_sa	hkxhk	lmxll	I:3554819-3559450	GAAGATTTGTCGCAGAGCAC	TCGGGTCCATATTGCTCTCC
I-5e_pI	hkxhk			Hanley et al. 2006
I-5e_pIII		nnxnp		Hanley et al. 2006
I-64_sa	nnxnp		I:28954163-28960895	GGCTTCACATCCAGACACAA	ACTAGGGCACCAATGACACC
II_16om_sa	hkxhk		II:14539479-14543055	CGCCAATCAGAAACAGTTCC	CTAGCAACTTTCTCCCGACAT
I-3_sa	hkxhk		I:2799329-2802489	AATGCCATTGGGTTGAGACT	TCCTGCCTGGCTGTTAATGT
II_27_sa	nnxnp	nnxnp	II:659865-663083	TAAATGGGCTGAGACCGAAT	TTCCCAAGATGTTCCTCTCC
II_2om_sa		lmxll	II:1341980-1345580	TTGTTGAACCATTCACAGCAC	CACGATTTCTGAAAGCAGGA
II_30_sa_pI	nnxnp		II:3962235-3965470	CCTGATGCAGAAAGGAGACC	GTCTCAGCTAAACGGCTTTCT
II_30_sa_pIII	nnxnp	lmxll	II:3962235-3965470	CCTGATGCAGAAAGGAGACC	GTCTCAGCTAAACGGCTTTCT
II_33_sa	nnxnp	hkxhk	II:6599341-6602497	AGGCTTTGCTTCTTTGGTCA	GCTGGACTTCCCAACATTAG
II_34_sa_pIII	nnxnp	lmxll	II:7715092-7718537	AGCCACATCAGGACAAAACA	GTTGGCACTTTGCAGCTCTT
II_35_sa	nnxnp	nnxnp	II:10817424-10820575	ACGTGGTCTCTGATTTCAAG	AAGATGCCAAACAAACCAAC
II_36_sa	lmxll	nnxnp	II:15836166-15841921	TGCTGTTTATTTGTTGTATGCAC	TCAGCAAATTGTAGCAAATGAA
II_37_sa_pI	nnxnp		II:20797060-20804409	GATGGCAAAGCTGCTGATAG	CTGTGGTCTCATGGGTGCTAT
II_37_sa_pIII		nnxnp	II:20797060-20804409	GATGGCAAAGCTGCTGATAG	CTGTGGTCTCATGGGTGCTAT
II-15_sa		lmxll	II:13716352-13719221	GGTGACATGCAGTGTGGAAA	GACCAGGCAGAAACTCCAAA
II_7om_sa	nnxnp		II:6287906-6292363	CCTGGAGGTGGAGATACTGG	TCTCACCCTTGTGACGTTTGC
II-12_sa	nnxnp		II:11528682-11536278	GGAGCCTACCAACCTCAACA	CATCTCTGAAACCTCCTCAGC
II-14_sa	nnxnp		II:13368494-13370827	GTTATTGATGGGTCCAATCCCA	TATAGCACTAGCAAACCACA
II-17_sa	lmxll	nnxnp	II:15599676-15603312	GAGGGGTTGCGTGGTATGTA	GAAAGCTTTTGAGCTGTTCGT
II-19_sa	lmxll		II:17690883-17695516	CACTGGGATGCTTTCCAAAC	TCATTGCAGCTGGATTTGAG
II-1b_pI	nnxnp			Hanley et al. 2006
II-1b_pIII		nnxnp		Hanley et al. 2006
II-21_sa	lmxll		II:19560688-19568920	CCACATGATCGTGTTCCATT	ACCAGCACCTAGCATGACAC
II-22_sa	hkxhk		II:20278259-20280545	TCCTCTAGGACGGGGATTCT	TTTTCGATCTTGGTGGTTCC
II-23_sa	nnxnp		II:21561743-21565690	GATTTGGGGAACAAACCTGA	CTGAAGCCTTTTCAGGTGGAA
II-24_sa	nnxnp		II:22517236-22519649	AACGGTTTGTGTGGGAAGAG	CATTGCAAGGCCATCATTAT
II-26_sa	lmxll		II:24124191-24127673	GCATGGAGGCAACTCCTAGTT	ATGCCTGGGAGAGAGACCTT
II-3_sa	nnxnp	lmxll	II:2443139-2445291	GAAGTTTTCGGGAAAGAGTGT	CCAAAGTTATATGGAAGAGTATT
II-4_sa	nnxnp		II:3446891-3449382	CCCTTCACCTTCAGTTGTGG	CTTCATCAGCATCCGCATAAA
II-5_ny	lmxll		II:4259780-4265319	GAATGCTCGAGAGGATCACA	TGTGCTCTAAATGTCTCTGACAATC
II-8_sa	lmxll	hkxhk	II:7587906-7593066	CACGAGAGCAAATGTGTCAC	ACCACAAGTGGCTCATTGAA
III_21_sa	hkxhk	hkxhk	III:2159655-2161992	TTCTTCCCTTGTAGCCGATG	AGCTTGCTTTCGGACTTTCC
III_23_sa_pI	nnxnp		III:8892578-8897817	AGCGGTAATCAATTTCCCAATG	TTAGGACAGTGAGTACAGGAACC
III_23_sa_pIII		hkxhk	III:8892578-8897817	AGCGGTAATCAATTTCCCAATG	TTAGGACAGTGAGTACAGGAACC
III_24_sa	hkxhk	hkxhk	III:10968324-10972197	CCTGAATTGATGGCTGCATT	CACTTAGGCCCGGCAAATT
III_26_sa_pI	hkxhk	hkxhk	III:3849877-3861618	TTGATGTGCTCCAGACATTTG	CCATCATCAATGCTCTCCAA
III_26_sa_pIII		lmxll	III:3849877-3861618	TTGATGTGCTCCAGACATTTG	CCATCATCAATGCTCTCCAA
III_8om_sa	hkxhk	nnxnp	III:7200498-7202904	CAGCGAGCAAACCGTACATAA	GAGCCCTCAATGTAGCACTC
III-1	nnxnp	lmxll		Hanley et al. 2006
III-12_sa	lmxll	nnxnp	III:11357436-11360263	CTCGGAGACATGGTTGACCT	GGAGGCCAGTCTCTTTTCCTT
III-13_sa	hkxhk		III:12389606-12393094	GGAGTCTGAATCCGCACTTG	AACATGGCCCTTTCATTACG
III-14_sa	nnxnp		III:13528013-13532902	CTTGACCCCATCAATGTCAG	GAGCACTCACAACACGAGGAT
III-15	lmxll			Hanley et al. 2006
III-15_sa	nnxnp	lmxll	III:14697581-14703077	ACTGGAATCCGTGGAAATTG	AAGGCCATGGGGATAAAAAC
III-17_sa	nnxnp	lmxll	III:16904100-16910383	GAGCCAAACCAGGAGTTTCA	CACGCTCCATGTACCAGCTA
III-18_sa	hkxhk	nnxnp	III:17619736-17622910	CCTGGAGCGACTCTTGGTAT	ATTTGATTCCAGCCTTCATC
III-19_sa	nnxnp		III:18789322-18792797	TTAGTGCCGCTGGTTTCAGT	GGAAGCTGGATTGAAGCAAA
III-2_sa	lmxll		III:1006193-1009594	TAAGCGCCAGCTCTATGGTT	CTGCAGCAAACCTGTTCTTGT
III-3_sa	nnxnp		III:2797725-2802665	AAGGCATCACAGCAAGAGGT	TGCTTTTTGACTCATTCTCTGC
III-3c	lmxll	nnxnp		Hanley et al. 2006
III-4_sa	nnxnp		III:3478879-3484282	ACTGGAGCTGTTGTGCCTTT	CCACCAAGAGAGTGCCCTAC
Is_4_sa		nnxnp	I:5955879-5959207	TGGCAAAATGAAGCAAGAAA	CCTCCTGGGAAATCCTTCTC
IV_18_sa	nnxnp	lmxll	IV:2902345-2907045	GTACAAGGCCGTGTTCCTGT	GCCATCGTCAGCTCAAACTC
IV_20_sa	nnxnp	lmxll	IV:6823569-6826436	GCTCTTTGCAGAGATTGGAGA	CGAGCTGAAATAGGCACCTC
IV-11_sa	nnxnp	lmxll	IV:10286618-10292622	TGGTCACCACAAATTCGTCT	CATCTGCTGAGGACATGATTG
IV-15_sa	nnxnp		IV:14536862-14539438	GTCATGTTTGACAACAGGAAGG	AAGTTGCGAGCTTCTTCCAT
IV-8_sa	nnxnp		IV:7682456-7688115	GGAGGGGAGTAAAAGCTTGA	CGAGTTTCCTCGAGAAGTGG
IX_1_sa	nnxnp		IX:291339-294903	TGACTGTGGCGATTTGAAAG	AAGGATGGCCCTCATCTTCT
IX_10om_sa_pIII		hkxhk	IX:9503006-9509766	CTTTTCTTGGGCACAAAAGC	AGCAACCCAATGAACTGGAC
IX_11_sa		lmxll	IX:10574053-10578315	CATTGCCAATCTTTGGAGC	TCCAGCAGGAAAGAAGAGGA
IX_12_sa_pI	hkxhk	nnxnp	IX:11527194-11529721	CAGCCTGGGGCTATCATCTT	TCATGACCTGATGGGTCTCC
IX_12_sa_pIII	hkxhk	hkxhk	IX:11527194-11529721	CAGCCTGGGGCTATCATCTT	TCATGACCTGATGGGTCTCC
IX_14_sa	lmxll	lmxll	IX:619959-624656	GGAGACAGGAAAAATGTCTGC	TCAAGATTTGCTCCAAGTTGTC
IX_16_sa	hkxhk	nnxnp	IX:6866478-6872060	CACGCATATGGGACATATCAC	TTCACGAATAAGCTTCCCTTG
IX_2_sa_pIII		lmxll	IX:1294888-1300321	TTCTACATGATGTGGGTCACG	CTCATCATTTCAGAGTCAACGTC
IX_5_sa	hkxhk	nnxnp	IX:4421980-4427251	AGAGCTTTGTGAAGCAGCAG	CCACCTTCAAACGCTACCTC
IX_7om_sa	hkxhk	nnxnp	IX:6454546-6460847	CATTGTCTCTTGATGGCACCT	CAGAAGCACTCAAACTTGATC
IX_8_sa	nnxnp	nnxnp	IX:7613001-7616011	TGACTGCAGTGGGTTTCTTG	ACCGATAGTTGCCATGCTTC
IX-1b	lmxll			Hanley et al. 2006
IX-3_sa	lmxll	lmxll	IX:2341037-2347744	TGCTGCTGTTGTCCTGAAAG	CCAGAAAGTAACCACGATCCA
Ph14_pIII		nnxnp	X:16779456-16782399	TTTCAAGGTCAAGCCTTGCT	CAGCTGTTGTCGCAGGATTA
Ph17	hkxhk	nnxnp	XII:11324600-11326129	CGGCATATTCAATGCTGATG	GAAACCACCGGTCTGGTCTA
Ph18	lmxll	lmxll	VII:8141295-8142469	GCCATGGAGTCCAGAAGAAG	GGTTGGACACCTCAGAGGAA
Ph2	nnxnp	hkxhk	X:12806696-12807907	GGATGGAAGCTGCATAGATGA	TAACCCCAAACAACCTCACC
Ph21	nnxnp	lmxll	IX:9342837-9343661	GGGGCTACCCTTTCATCTTC	TAGTTGCTGTGGCAGAGGTG
Ph27	lmxll	nnxnp	VI:3662666-3666131	TCCAAGAAGCGAGGTTGACT	AAAGCTGGGACATTTGGTTG
Ph30	nnxnp	lmxll	IV:12098865-12101793	CCGGCTATTAAGCTGTTTGG	CACGGGTGAAACTCCATCTT
Ph32	hkxhk	lmxll	I:18039571-18040506	GGCCAATTGCTTGATGCTAC	TGGGATGGCTGGTAAGAAAG
Ph5	hkxhk	nnxnp	scaffold_40:2403787-2404645	GAGGGTGCTGTACATCGTCA	CATCAGAATTTTCTGGGAACTTG
R_23_sa	hkxhk	hkxhk	I:6390351-6393455	AGCACGTGGTGTTGTGGTAT	GTTTCCCCGTCCTTGATTTT
R_24_sa	lmxll	nnxnp	XVI:13351364-13353146	GAACGATGCAGATGTGTCAA	GAACAATCAAATCCTTGAGAAG
R_28_sa	nnxnp		V:13412636-13423060	GTGCAGTGGTGTTATGGGTA	TAAAAGTGCAGGAACAGCAG
R_29_sa	lmxll	nnxnp	I:2189479-2192039	TGGCTAATTTGGAAGCTCTTG	ACGTTCAAAAGATCGTTCATC
R_32_sa_pI	nnxnp	lmxll	XV:8091181-8093975	TCGTTTGACAAGTCCTTCGA	CTTCACAATGGCATACTTCC
R_33_sa_pI	nnxnp	lmxll	scaffold82:135096-139266	GTGGTGGGTATTGGACCTTG	AGGCTGCCTGTGAAGTCTGT
R_36_sa	hkxhk	nnxnp	scaffold88:307161-310825	GAGATTGTATCAAATGCAGG	CAAACCATCAGGGAGAGAGTG
R_4_sa	hkxhk	nnxnp	III:17688054-17691247	GTTTGGATGAGCGTCAAAGAT	TTCTCAACATTTTCGATTAGCTG
R_41_sa_pI	nnxnp		II:5714061-5718453	GAGTCCAGCATTCCCATTGT	GGCACCTTGACTAGCCTCAA
R_41_sa_pIII		nnxnp	II:5714061-5718453	GAGTCCAGCATTCCCATTGT	GGCACCTTGACTAGCCTCAA
R_48_sa	hkxhk		X:18365204-18369371	GCCCATTTAGCCAGAGAGC	TTCACCACTGGAACCTTTCC
R_51_sa		lmxll	scaffold8214114-18440	GAGGTCAGCAAGCAGATTCC	CCAAACAGGAAGTCCAGTGA
R_52_sa	hkxhk		XI:2088067-2090058	CATGTTTGGAGGGAATTTTG	CATATCATCAGAGCCCATGAA
R_54_sa	lmxll	lmxll	XII:3892558-3897765	GAGTGTGAATGCGATGATGC	TCCTTGTCGGAAAGATACATGA
R_56_sa	nnxnp		X:18365204-18369371	GCCCATTTAGCCAGAGAGC	GAGGGCTCAGGGTATTTCTC
R_59_sa	lmxll	hkxhk	XV:7336486-7340110	CAATGAGAGGTGTCGGAAGT	TGGATATTGCAGTTCGCATT
R_60_sa_pI	nnxnp		IX:7673709-7675798	GCGAAGAAGTCGAAGGAAGA	TTGCCAAATAGTCCGATGGT
R_61_sa	nnxnp	nnxnp	IX:3103796-3105368	TGCCGAGGTTGAGTACAGGT	GATCCACCGTCACCATAACC
R_62_sa	nnxnp		XI:10188931-10192791	AAACGGTGCGCAGAAGTTGC	GATGACAATGAGAAAGATCAA
R_66_sa	lmxll	lmxll	scaffold1651:5180-5620	ATACTGATCCCGGCACCATCA	AGCAAATGTTATTGGCTCGTC
R_67_sa_pI	nnxnp		XIV:4697636-4700416	GCTTATAGTTCAGCAGCCAT	ATTTCCCCTATGACCACAAAT
R_67_sa_pIII		hkxhk	XIV:4697636-4700416	GCTTATAGTTCAGCAGCCAT	ATTTCCCCTATGACCACAAAT
R_69_sa	lmxll		VIII:944659-946538	ATGGCTAGACCAAAGCCTGA	AGAATGGAAGGCCATGGAAG
R_71_sa	lmxll	nnxnp	scaffold70:437499-442134	TTCTCTGCTGAAGCGGCTCG	GCCACTCGCTGCAAAGAAGC
R_73_sa	hkxhk	lmxll	VI:17898774-17901682	GCACGAGAGGACGAAGTATC	CAAACGGAAAATTGTCCCAG
R_74_sa	nnxnp		VIII:740063-741697	GCACTGAGCCGACTTAGCTT	TCCGACCTTTCCTTCTCCAT
R_76_sa	nnxnp	hkxhk	XIII:13007808-13016472	GCGGCATCTAAGAAGTGCTC	GGGCAATGCCATAACCAAT
R_79_sa	hkxhk		VIII:2675046-2678768	CCAGAGAGTTCTGTTGAGTCTGG	CTTTCCTTCCGGGCTTATCT
R_80_sa		lmxll	I:14194220-14199414	ATGTCTGGTGCAATCCGTGT	AGTCCCTTATCAAAGTTCTC
R_84_sa	hkxhk	nnxnp	XI:4798080-4801390	TGGGAGAAGCAGAAGAAGAGG	AGCTTTGTCCACAGCTCCAG
R_9_sa	hkxhk		IV:4508054-4509218	CTTTAGCAAAGTCGGTGCCA	GGTAGTAGTTACTGTTCTCATT
Ro_1_sa		nnxnp	scaffold134:703825-706946	TGATTTCAACAAGTGTCTCC	GGCTGCTGCCGTTGTCTCG
Ro3_sa_pI	nnxnp		XIX:8657347-8660959	CTGCCGTCATTTCCTTGTCT	ATGAGGGATGTGGGCAATAA
Ro_3_sa_pIII		nnxnp	XIX:8657347-8660959	CTGCCGTCATTTCCTTGTCT	ATGAGGGATGTGGGCAATAA
Ro_9_sa	hkxhk		scaffold64:1985137-1991212	TGAACGTAGCAGGCTGTTTG	TGACAAGGGCACCTTTTCTAC
Ro11_sa	nnxnp		IV:1507780-1508898	CTGATTTCCAGCTTTACAATCCA	CTGCGAAACTACACAAACAGT
Ro16_sa_pI	nnxnp		VI:15823939-15826930	ATAAACCGTGCAGGTGACTA	AGAAGGTCTGGTGGATGGCG
Ro18_sa_pI	nnxnp		XVIII:9865561-9872925	TTTGCCCATTTCTTCACCTT	AGGGCAGAATACAACCCTGT
Ro27_sa	nnxnp	nnxnp	scaffold_899:11823-12766	GGCTAATGAAGTGGTTCTACTGG	CAATCCCCAGTTCCTGTTTG
Ro28_sa_pI	hkxhk		X:16399388-16400317	GATGCGCCTTCTTACTGGTG	TACCGACCCGATTGGATAGG
Ro28_sa_pIII	lmxll	lmxll	X:16399388-16400317	GATGCGCCTTCTTACTGGTG	TACCGACCCGATTGGATAGG
Ro4b_sa	hkxhk	nnxnp	VII:9624178-9628449	TGAGCTTTTGCAAGGGATTT	CCTGTTCTGAACCAGCCAAT
S_XIX_1_sa_pI	lmxll		XIX:107738-118030	GAGCAGTCACTCATTGACAGGA	CTCTGATCCGTTTGCATTCC
S_XIX_1_sa_pIII		lmxll	XIX:107738-118030	GAGCAGTCACTCATTGACAGGA	CTCTGATCCGTTTGCATTCC
Salix_contig17_PopI	lmxll		XII:11324600-11326129	CGGCATATTCAATGCTGATG	GAAACCACCGGTCTGGTCTA
Salix_contig21_PopI	nnxnp		IX:9342837-9343661	GGGGCTACCCTTTCATCTTC	TAGTTGCTGTGGCAGAGGTG
Salix_contig27_PopI	nnxnp		VI:3662666-3666131	TCCAAGAAGCGAGGTTGACT	AAAGCTGGGACATTTGGTTG
V_10_sa_pI	nnxnp		V:11727207-11730762	ACAGCCCTTTACTTTGCTGC	GGAATAACTGCACGGTGTTG
V_11_sa	nnxnp	hkxhk	V:12445074-12447023	TCGTGTTACAGCCAGTGGAA	GCTTGTGGATTCCTCAGCAT
V_12_sa	nnxnp		V:13443318-13449561	CCATGGGGATGAACCTGTAG	TTAGCATTACCACGGCTCCT
V_13om_sa	nnxnp		V:14427226-14430382	TGCAATTGGAGCCCAATAATA	TTTGCCAAGAGCATTTTGAA
V_14_sa	nnxnp		V:15848568-15852426	GCAATTACGGCAGAGAGGAT	AATCAGCGCTAGCACAACCT
V_15_sa	nnxnp		V:16329095-16332116	AGTTCGTCGTCCTTTGGATG	AGTTCCAGGTCATCGACTGC
V_16_sa	lmxll	lmxll	V:17552056-17554062	AAAGGGGGTGGAGGTTCTAA	AGCGCTGAAAGTGCTGAAAC
V_18_sa	nnxnp	nnxnp	V:5941510-5944827	TGCTATCATGTTGCCCATGTG	TGGGCAAGTTTCCATCATAAG
V_19_sa	nnxnp	lmxll	V:10731838-10735871	CGACTTCCTAGAACGGATGC	CTCTCGAGCTCCTCCTCAGA
V_20_sa	lmxll	hkxhk	V:14886585-14888239	CCAAGGCTTTTATGGTGCAT	GAACTCCATCACCAAATTCCA
V_21_sa_pI		nnxnp	V:16928271-16932674	CTGTGACAAGTGCACCCAAG	CTTCCTGGCAAGATCCTCAT
V_4_sa	nnxnp	lmxll	V:3502102-3504686	ATTTCACGCCCAACAGAATC	CCATGCCATAGTCCTCTGCT
V_6_sa	nnxnp		V:6643073-6646888	GGAAGTATGGGAAGCATCCTG	TCATAGCAGAACACATTTCCTGT
V_8om_sa_pI	nnxnp		V:8271880-8281025	CCAAGTGCTTCAGTCCCATC	TCAAAAGGGTGCAAAGTTCC
V_8om_sa_pIII		nnxnp	V:8271880-8281025	CCAAGTGCTTCAGTCCCATC	TCAAAAGGGTGCAAAGTTCC
V_DT_5_sa	nnxnp		V:17411867-17416973	CCATGATGCAGACCATTTCA	GATGCATCATCCCCAAAATC
V-1g	nnxnp	lmxll		Hanley et al. 2006
V-1h_ny		lmxll		Hanley et al. 2006
V-3	lmxll	nnxnp		Hanley et al. 2006
V-5_sa	nnxnp		V:4722368-4727574	GCGCATGATGTTGAATCAGA	TCAATATCTCAGCCCCGTCT
V-9_sa	hkxhk	nnxnp	V:9635921-9638791	AAGGTTCATTGCTGGTGCTG	CCATAGAAAACTGCCCCTGA
VI_15_sa	lmxll		VI:15418758-15421112	CATCAATCCTTCCCATGCTC	CATTCTGATAAGCTTCACATGC
VI_18_sa	lmxll		VI:18112418-18116042	CAAAGACCACGAAGCTGACA	GTCATGGTGCGACTGAAATT
VI_19_sa	nnxnp		VI:9909592-9911852	CCGCAAACCAGAGAGAGACT	TACTCTTTCCGGCAACAACC
VI_20_sa	lmxll	nnxnp	VI:175694-177367	AGCAAGACTGATGGGGTGTG	GCAAACCCAACTGGCTGTAA
VI_21_sa	nnxnp	nnxnp	VI:1059584-1063805	AAGGACTGTTTGGCTTGCAG	TGAAGTGGAGAGATGCCAAA
VI_22_sa	nnxnp	lmxll	VI:9566935-9572156	AGACAACAATGGGAGGTCAG	TTTTCTCAGCAGCAGTGCATG
VI_4_sa	nnxnp	lmxll	VI:3429076-3431999	CAAGGATTGCTTGCCATGT	TGGCACAACAAATTCAGCTC
VI_7om_sa		lmxll	VI:6585704-6594827	GAGGCAAGAGCCTGTTTGACA	GTGCGTTCCTTTTGATCCAT
VI_8_sa_pI	nnxnp	lmxll	VI:7624062-7627866	GCCAACTAGTGCGCCATATC	TGCCCCAACAAGGAGATCTG
VI_9om_sa		lmxll	VI:8648964-8650848	TGGTGAACAAGCAAGGACAAA	ATGATGCGTAGCGTCGGTATA
VI_DT_12_sa	nnxnp	hkxhk	VI:17950228-17952052	GTATGAAATGGGTAGGCTTT	TCTGGTGATGATACCTTGGT
VI_DT_20_sa_pI	nnxnp		VI:7988389-7993970	GAAGAACTGGCAGGCGATAG	CACTGAGCACGACTGCTTTC
VI_DT_20_sa_pIII		lmxll	VI:7988389-7993970	GAAGAACTGGCAGGCGATAG	CACTGAGCACGACTGCTTTC
VI-14_sa	nnxnp		VI:14380742-14384560	TCAACAACAGGCCTGCTACAG	GCCATCGCATACATTGGAG
VI-16_sa	nnxnp		VI:16336238-16340491	GACACCCGGTGACTGGAG	TGCAAGATGAGGGACTGTCTT
VI-3d	hkxhk	nnxnp		Hanley et al. 2006
VI-4	hkxhk			Hanley et al. 2006
VI-5c (VI-5 on the map)	hkxhk	nnxnp		Hanley et al. 2006
VII_1_sa	nnxnp	lmxll	VII:176726-179795	GGCAGCAGAACCAAAGAAGA	TTCCTGGTGGCTAAAGTGGT
VII_11_sa	hkxhk		VII:10592852-10594934	TTGGGAGAAGCTTTGCAACT	GGTGCAAAAGCATTTGTTGA
VII_12om_sa	lmxll		VII:11643595-11646410	ATCCGAGGATTGTCCTTCAG	CAGAAGAAGGGCGTGGATAAA
VII_13_sa	lmxll	hkxhk	VII:12333164-12338867	TCCCTCATCCATGTTATCCA	TCTCCTCCCTGGTTCAATGT
VII_14_sa_pI	nnxnp		VII:990172-994719	ACTCTTGTTTCCAGGCGAGA	AACCGACCGACTTCAACTTC
VII_14_sa_pIII		lmxll	VII:990172-994719	ACTCTTGTTTCCAGGCGAGA	AACCGACCGACTTCAACTTC
VII_17_sa_pI	nnxnp		VII:10940779-10943609	GCAAGAGAGGGAGGGACTAA	CCACAACCAGTTCAAGTCC
VII_17_sa_pIII		nnxnp	VII:10940779-10943609	GCAAGAGAGGGAGGGACTAA	CCACAACCAGTTCAAGTCC
VII_2_sa_ny	hkxhk		VII:1417989-1421671	CCTCGGACGTACGACTTGAT	CCTGCCATTCCATTTCATCT
VII_3.5_popI	lmxll			Hanley et al. 2006
VII_7_sa	nnxnp	nnxnp	VII:6561405-6564052	TCGTGTTTATGGGATGGACA	AGGGCTATTTGCAGGAACAA
VII_9_sa	nnxnp	hkxhk	VII:8462047-8465654	ACATATGGGGCTCCAGTCG	CGCCAGCAACTGATGAATAGA
VII-3b	lmxll	nnxnp		Hanley et al. 2006
VIII_12_sa	hkxhk	lmxll	VIII:11860706-11863949	TTTCTAGGCCACGGCATATC	TGAACCACAATCACCAGCTC
VIII_13_sa		nnxnp	VIII:12323716-12328478	TTCAAGTGGCGAAGACGATC	TTTGCTGCCTTTTCATGCTAC
VIII_14_sa	nnxnp	nnxnp	VIII:13454458-13459805	AAACTCCTGGAGAGGCAGG	CTGCACAAAGTCCATGTAGTC
VIII_15_sa	hkxhk	nnxnp	VIII:14255027-14259429	TCATGGGCTTCTCTTCTCAG	GATCCTGCTCAACCCATAACA
VIII_16_sa	nnxnp	lmxll	VIII:15327543-15332038	GGATTAGGGAAATATGCCATTC	AGGTATGCCCAGCTCTTTGA
VIII_17_sa	nnxnp		VIII:979567-983667	TGTTCATCATCCGCTGCTTA	ATCCGGACTGCAGTGTCATT
VIII_18_sa	nnxnp	lmxll	VIII:1273665-1281154	CTTCTCATGCACAGAACCAGC	CGAGGAGAACTCGAAAGCAA
VIII_2_sa	hkxhk	lmxll	VIII:1807088-1812563	CAGCCAGGACTTTCAGTGCA	TGCTGGGGAAGATAGGTGAC
VIII_20_sa_pI	lmxll		VIII:9359139-9362706	GGGACTCCAGAACTTTAACTCT	TTGTCGTAGAATTTGGCTTCAA
VIII_3_sa	nnxnp	lmxll	VIII:2548612-2554748	TGGACATGATTCATCAAAGCA	TGCAGAAATCGCTCACCTAA
VIII_4_sa	nnxnp		VIII:3619078-3622319	TTATCCGCATTTGGGAAAGT	GACAGCATGCATCAAGAATCA
VIII_5_sa	lmxll	lmxll	VIII:4521843-4527945	TGGATTTCTGGACCAGGCTAC	GACAGGAGAATAGGAGCTTCG
VIII_7_sa_pI	hkxhk		VIII:6332327-6336946	TTCGTGGTCAGAGGAGTAAGC	TCTTCCCTTTGTCAGTAGCTTC
VIII_7_sa_pIII		lmxll	VIII:6332327-6336946	TTCGTGGTCAGAGGAGTAAGC	TCTTCCCTTTGTCAGTAGCTTC
XIII-1 (VIII-1 on the map)	hkxhk	nnxnp		Hanley et al. 2006
VIII-1d	lmxll	nnxnp		Hanley et al. 2006
X_13_sa		lmxll	X:12409559-12413379	CCCCCAGCACCAGTTCTTA	AGGAGCTCCACAGCAGTTTCA
X_14_sa_pI		nnxnp	X:13406059-13410234	TGGGAAGCATAGTGACAAGG	AATGATGCTGTATCTCTCTTTTG
X_15_sa	nnxnp		X:14608010-14611713	CTCCCGAGCTGCTTCATAAC	CCAACACCATTACCCCATTC
X_17om_sa	nnxnp	nnxnp	X:16573467-16577734	AGCAACCTTGGAGCAGAAAA	GGATGACCTTGAATGGATGC
X_18_sa	nnxnp		X:17562662-17566740	CCAACCTTTACGGGAGGATT	ATATCCAAGTCTCCCCATCG
X_23_sa_pI	nnxnp	nnxnp	X:2909535-2910774	AAGACGATTGAGTATTTCGCTGT	CATTTGAATGATCCAAGGAGTG
X_27_sa	lmxll	lmxll	X:16861608-16868171	TGTCAATGCCAAACCTTGAA	TTCAGTGGCTGGAACCTTCT
X_4_sa	hkxhk	hkxhk	X:3635784-3641640	GTGGGGCAGGTAGTGTTCAG	GTCATTCCACCTCTGGCTGT
X_5_sa_pI	nnxnp		X:4387251-4392821	GCGAGCTCCACTTGATCATAC	GAAGCAATACAACACTGGGC
X_5_sa_pIII		lmxll	X:4387251-4392821	GCGAGCTCCACTTGATCATAC	GAAGCAATACAACACTGGGC
X_6_sa	lmxll	lmxll	X:5337490-5339617	GGGGAGATCGAGAAGGATTC	ATGCTTATGTCCCGGTGTTC
X_DT_23_sa	hkxhk	hkxhk	X:11099650-11101909	TTCATGAACTGCCCACAGAGG	CATCAACAGCTCTCCCAATTG
X_DT_28_sa	lmxll	hkxhk	X:5328560-5329671	GCCATGTTGGTTAAGCCAGT	TCCTGCCTTTGTTTTGCATC
X-19_sa	hkxhk	nnxnp	X:18456434-18464530	CGGGAAGAATTGCTTCAGTT	TTCATCGAACTCCTTTTCCTG
X-1b	nnxnp			Hanley et al. 2006
X-21_sa	lmxll		X:20457587-20468217	GGCTTCACAAAATGGAATGG	GCCACCTCCAAGTCTTTCTG
X-2c		lmxll		Hanley et al. 2006
X-3	lmxll	lmxll		Hanley et al. 2006
X-4	hkxhk			Hanley et al. 2006
XI_14om_sa	lmxll	lmxll	XI:13390381-13396292	TGATGGCGTCACTGGAAATA	TCCCCATGTTCAAATTCCAT
XI_19_sa	lmxll	lmxll	XI:13708412-13713847	CAATCTCAGCCGTCCACTTT	CTCGTTGCTTCTTGCGTCTT
XI_21_sa	nnxnp		XI:2969309-2972615	AGAGGCAGCACCAAATGTTC	ATGCCAAGCACAGTACCAAG
XI_7om_sa	nnxnp	lmxll	XI:6581892-6589524	AAGTTCGACTCACCAAGCTC	CCTACTTCAAATATCTTTCCCAA
XI-1d	hkxhk	hkxhk		Hanley et al. 2006
XI-5	hkxhk	nnxnp		Hanley et al. 2006
XI-5_sa	nnxnp		XI:4552577-4555730	TGTGGGCTGATAGCATGGAG	GGAAGCTAGGAAGAGCAGC
XI-9_sa	lmxll		XI:8768965-8773353	GTGGACGCCATTCAAGAGTT	CATCGCCACCATCATCTGTA
XII_2om_sa	hkxhk		XII:1338338-1341874	CATCCCCAGAATGATTCCAT	CGGACTTCGCACATGAGATA
XII_16_sa_pIII		hkxhk	XII:2511456-2517046	GAGCTGTCAAATGGGAATGC	CAGAATGAATGGGTGCAGTG
XII_3om_sa	nnxnp	hkxhk	XII:2413909-2421235	AGGGTCCCTACCACTGTAACAT	CAGCAGAGAAAAGGGAGCAT
XII_8om_sa	hkxhk	hkxhk	XII:7637105-7640383	GGCATATTCTCTCCCTTGATG	GGGAGCCAGTTACCACCATA
XII-11_sa	nnxnp		XII:10320605-10324735	GCTGGAAGCTCAACACACAA	TGCAAAAACTGCCTTGCTAA
XII-4d	nnxnp	hkxhk		Hanley et al. 2006
XII-5_sa	nnxnp		XII:4759538-4768839	GGAGCTGCCAGAGGAATACA	TCAGAGACGAGTGGTGCAGT
XII-6_sa	lmxll		XII:5493869-5501861	AAGGCAGCTGAATTGGAAGA	GCCTGCTTCAAGTCCATTGT
XIII_17_sa	nnxnp		XIII:9521010-9530672	AAAAATGGTGGACCAGTGGA	GTAGTTGCGGCAGTGTTCTG
XIII_1om_sa_pI	nnxnp		XIII:428081-431885	TGTTGTCATCTTCGGTTATTCAA	ATTTGCTCCATTCTGGCATT
XIII_1om_sa_pIII		nnxnp	XIII:428081-431885	TGTTGTCATCTTCGGTTATTCAA	ATTTGCTCCATTCTGGCATT
XIII_3om_sa	nnxnp	hkxhk	XIII:2346386-2357313	GAACACTTTATTCAGTGTGTTGCTG	CTTATCTACAACTGGTGCTTGTATCA
XIII-11_sa	lmxll	lmxll	XIII:10396124-10398151	GGGTGGAAGAGAATTGCTTG	AGGCAAGTACACCAATCACC
XIII-12_sa	nnxnp		XIII:11705477-11711054	TTTGGGAGGAGAACTTGGTG	AGTAACAGGCAGATTCGATGG
XIII-3b	nnxnp			Hanley et al. 2006
XIII-4_sa	lmxll	nnxnp	XIII:3556767-3561515	ATCAGCTTATTGGCGAATCC	ATGGTTCCACCACCATGACTC
XIII-5_sa	lmxll		XIII:4655141-4658147	GCACAAGCAATGCAGTCAGT	TCGATCAGCCTCAGTACAGC
XIII-5d	nnxnp	lmxll		Hanley et al. 2006
XIII-6_sa	nnxnp		XIII:5433922-5438723	ACAACAGCCATGACCAATAC	AGTTCTCTTTTCGCGCTCTG
XIII-9_sa	nnxnp	lmxll	XIII:8154297-8159215	CTGCAGCAAACTGCAATGAT	TCATCCTTCCATGGAGACACT
XIV_13om_sa_pI	nnxnp		XIV:12520143-12524432	GGGGTGGAATTACCCATACA	ACCCTCTCAAGCTCCATCTC
XIV_13om_sa_pIII		nnxnp	XIV:12520143-12524432	GGGGTGGAATTACCCATACA	ACCCTCTCAAGCTCCATCTC
XIV_18_sa_pI		hkxhk	XIV:3979361-3982183	GGATCACCATTGTGTTTGGG	TGCTAGATCACCGGGAGAGC
XIV_18_sa_pIII	nnxnp		XIV:3979361-3982183	GGATCACCATTGTGTTTGGG	TGCTAGATCACCGGGAGAGC
XIV_20_sa	nnxnp		XIV:13995907-14001590	GTCTCCTGGAATGGACTTGC	GATGAAAGACGCTGCCTTCT
XIV_2om_sa_pI	nnxnp		XIV:1405173-1410344	ATTTGGCATGGAAAGACAGG	CCTCCTTGACAGAACCATCCT
XIV_2om_sa_pIII		nnxnp	XIV:1405173-1410344	ATTTGGCATGGAAAGACAGG	CCTCCTTGACAGAACCATCCT
XIV-1_sa	nnxnp	lmxll	XIV:603687-606740	CGATTTCTATACAGACGTGCAAG	CATCACACAACTCCTTTGTAAG
XIV-10_sa_ny	nnxnp		XIV:9526856-9531082	TGGAGACTTTCAAGTGGTCGT	AGCATATCTGCCCAGGGAAC
XIV-12_sa	lmxll		XIV:11156110-11162967	TGGACCAGTTGATATGATGGA	ATCACTTCCATGTTCAACACC
XIV-14_sa	hkxhk	hkxhk	XIV:13351132-13357163	GCCAGATTATGCGCTTATTGA	CATCACGATGGCACATATC
XIV-15_sa	nnxnp		XIV:14456373-14458359	AGCAGCAAAATCAGCCAAATG	TCTGCGAGAGATGCTCAATCC
XIV-3	lmxll	lmxll		Hanley et al. 2006
XIV-3_sa	nnxnp		XIV:2499963-2507717	CGGCCTGGCTGTGAAAATAA	TTTGCTGCAACAATCAGGAG
XIV-4_sa	nnxnp		XIV:3668180-3670609	TAATGGTCATCCTGGCCCTA	CACACGGTCTGTGGTGAAAG
XIV-6_sa	nnxnp	lmxll	XIV:5423954-5430563	GCCATTTATTGAGGCTTTGC	TCCAACAACGCCTAGTACGG
XIV-9_sa	lmxll		XIV:8371646-8378736	GTTTCTTTGGCGTGCTCTTC	GGTTGATCAGATGCCTTTGC
XIX_11_sa	hkxhk	lmxll	XIX:10820341-10825001	CCTTGGACATTTGGCTCTTG	TGGTGAATGGATGAATGTGC
XIX_12_sa	nnxnp		XIX:11305519-11307432	AATGGTGACTTGGGTTTTGC	TGTGCATGATCTTTGGAAGG
XIX_16_sa	nnxnp	lmxll	XIX:10024624-10029438	TGAGGATGAGAAGATGCAAGG	TGCTTCAGCAACCCTCTCTT
XIX_5_sa	nnxnp	hkxhk	XIX:4874708-4887004	TCCTCAGGCTCCTCAAACAC	CATGCAGCTGAAGAACCAAC
XIX_8_sa		lmxll	XIX:7609039-7615002	GGCCATCGCATAGTTGTTG	TTAGGCAATCATGAGCATCG
XIX-3d	nnxnp	lmxll		Hanley et al. 2006
XIX-4	lmxll	lmxll		Hanley et al. 2006
XIX-5g_ny	lmxll	nnxnp		Hanley et al. 2006
XV_14_sa	nnxnp		XV:4861609-4865109	GAAGAACTGCCCTCTGAAGC	CTGAGTCCTCACTTTAGGGG
XV_3b_popI	nnxnp			Hanley et al. 2006
XV_3om_sa	hkxhk	lmxll	XV:2214022-2229691	TTCTGGGAGGGGTACTTTGA	CATGTGTAATGCCACAAGAATTA
XV-1f	nnxnp	nnxnp		Hanley et al. 2006
XV-2d	nnxnp			Hanley et al. 2006
XV-3b	nnxnp			Hanley et al. 2006
XV-5_sa	hkxhk	nnxnp	XV:4287628-4291930	GGTTCAGGGATGCAGTGGTC	TCCTCCGAGAGGTTTTGAGA
XV-5e	hkxhk	nnxnp		Hanley et al. 2006
XV-7_sa	nnxnp		XV:6434774-6438269	GGAACACGTGACCATCTTTC	GTCTGAGATTGCTCCCGAAG
XV-9_sa	nnxnp		XV:8280405-8286279	TTGGATGAATTTGTGGCATC	TACTGGCAATCTTTTCCACAC
XVI_12_om_sa_pI	nnxnp	lmxll	XVI:11504446-11509821	CATTGCCTTGGCATGTTTTAG	AGTCTCGCATGGTTGGATCTG
XVI_12_om_sa_pIII		nnxnp	XVI:11504446-11509821	CATTGCCTTGGCATGTTTTAG	AGTCTCGCATGGTTGGATCTG
XVI_18_sa	nnxnp		XVI:4856523-4862375	TGAGGGTACAGAACGCAATTC	TCTCTGTGCAGTCGCAAAAG
XVI_9om_sa	nnxnp		XVI:8505629-8509976	ATTTGACGTGGGCCAATCTG	ATGGTTGCATTTGGAGGAAT
XVI_DT_4_sa	hkxhk	hkxhk	XVI:4511543-4518108	ATAGGGAATTCAGAGGCTGA	CTGATCTTGCAAACCTTTAG
XVI-10_sa	lmxll		XVI:8505629-8509976	CTAAGGCCGTGAAGGGATCT	CGTTCCACCTCCAACACC
XVI-13_sa	nnxnp	lmxll	XVI:12357368-12360842	CCAAATGCTGTTGACACTGC	ACCCGTTTAGGTCCATCTCC
XVI-2b	hkxhk	lmxll		Hanley et al. 2006
XVI-3b	nnxnp			Hanley et al. 2006
XVI-4	lmxll	nnxnp		Hanley et al. 2006
XVI-4_sa	nnxnp		XVI:3509806-3516550	CACCGTCTTCCTTCCCCTAC	AAAGGGGTTAGTCCCAGCAT
XVI-5_pI	nnxnp			Hanley et al. 2006
XVI-5_pIII		nnxnp		Hanley et al. 2006
XVII_3om_sa	nnxnp		XVII:2492281-2496946	ATCCTCGAGGTGCTGAAAGAC	ACTGCCGCATCGATATTTTT
XVII_4om_sa	lmxll	nnxnp	XVII:3520506-3538769	CGGTGATAAAGTGATTCTTGAGG	GCATATGCCTCAGCCTTTTC
XVII_8om_sa	nnxnp	lmxll	XVII:2862545-2865794	TCGCTTACAGAGCTCGATGAT	GGCCTTTGAAGTAGCGAAGA
XVIII_9om_sa_pI (XVII_9om_sa_pI on the map)	nnxnp		XVIII:8574989-8579385	CATCTGAGATCATGCGATCAA	TTTGCAGAATGAATGCGTTG
XVIII_9om_sa_pIII (XVII_9om_sa_pIII on the map)		nnxnp	XVIII:8574989-8579385	CATCTGAGATCATGCGATCAA	TTTGCAGAATGAATGCGTTG
XVII-1	nnxnp			Hanley et al. 2006
XVII-1_sa	hkxhk		XVII:242085-244027	CCAAGCATTTCACTGCCTTC	CCAGCCAAGACTAGCATCTG
XVII-2c	nnxnp	nnxnp		Hanley et al. 2006
XVII-3c	lmxll	hkxhk		Hanley et al. 2006
XVII-4	nnxnp	lmxll		Hanley et al. 2006
XVII-6_sa	lmxll		XVII:5415210-5418870	GTCCCTTGTTTTTGGGTGTG	CTTGGGAAGGAATTGGAATG
XVIII_11_sa	nnxnp	nnxnp	XVIII:10552475-10558262	CAGAGCTTGGTGCAGATGTTA	GCTTTCCATCACTCCAAGTACC
XVIII_14_sa_pI	hkxhk	hkxhk	XVIII:13316780-13319465	GGGTTGCTGATCCAAACATC	GGATCTGGTGACGATCGAAT
XVIII_14_sa_pIII		hkxhk	XVIII:13316780-13319465	GGGTTGCTGATCCAAACATC	GGATCTGGTGACGATCGAAT
XVIII_17_sa_pIII		lmxll	XVIII:3761038-3764103	TCTTTGGTGTTAGACGAAATGC	GCTCATTAAGGCCATGAATAATAA
XVIII_3_sa	lmxll	lmxll	XVIII:2310344-2313479	TTGAAGAGGGATGTTGTTGC	TCATTCCACCTGTGAATAACC
XVIII_6_sa	hkxhk	lmxll	XVIII:5646400-5651021	CCTTTATTCGTGGTGATTTGC	TGGTCTGTGTCAGTGCTGAAT
XVIII_7_sa_pI	hkxhk		XVIII:6663010-6668176	TGGATATGCAAGCTCTCCAG	TGGATGTTTGATCAGATTGC
XVIII_7_sa_pIII	lmxll	nnxnp	XVIII:6663010-6668176	TGGATATGCAAGCTCTCCAG	TGGATGTTTGATCAGATTGC
XVIII_8_sa	hkxhk		XVIII:7532932-7540248	ACTAAGTGCTGGGCATCTGG	ACCCTTGGGGTTGGAGTAAC
XVIII-1_sa_ny	nnxnp		XVIII:428535-433068	TTTCTTCCTGGTCGAATGTC	GGCACTGGACAATCAGCTTT
XVIII-1g	hkxhk	lmxll		Hanley et al. 2006
SB38*	efxeg	lmxll		Barker et al. 2003
SB53	nnxnp			Hanley et al. 2003
SB54	abxcd	nnxnp		Hanley et al. 2003
SB55	abxcd			Hanley et al. 2003
SB80*	nnxnp	efxeg		Barker et al. 2003
SB88*	nnxnp	nnxnp		Barker et al. 2003
SB93*	efxeg	lmxll		Barker et al. 2003
SB111	abxcd			Hanley et al. 2003
SB126	nnxnp	abxcd		Hanley et al. 2003
SB194*		efxeg		Barker et al. 2003
SB196*	nnxnp			Barker et al. 2003
SB199*		lmxll		Barker et al. 2003
SB201*	abxcd	abxcd		Barker et al. 2003
SB226	efxeg			Hanley et al. 2003
SB233*	abxcd	nnxnp		Barker et al. 2003
SB243*		lmxll		Barker et al. 2003
SB265	abxcd	lmxll		Hanley et al. 2003
SB288		nnxnp		Hanley et al. 2003
SB293	nnxnp			Hanley et al. 2003
SB331	abxcd	abxcd		Hanley et al. 2003
SB337	abxcd	abxcd		Hanley et al. 2003
SB354	efxeg			Hanley et al. 2003
SB367		efxeg		Hanley et al. 2003
SB405		lmxll		Hanley et al. 2003
SB430	abxcd	nnxnp		Hanley et al. 2003
SB488	lmxll			Hanley et al. 2003
SB493	abxcd	efxeg		Hanley et al. 2003
SB496	lmxll			Hanley et al. 2003
SB504		abxcd		Hanley et al. 2003
SB514		hkxhk		Hanley et al. 2003
SB522	hkxhk			Hanley et al. 2003
SB537	abxcd			Hanley et al. 2003
SB565	efxeg	nnxnp		Hanley et al. 2003
SB596	nnxnp			Hanley et al. 2003
SB602	nnxnp	abxcd		Hanley et al. 2003
SB617	efxeg	lmxll		Hanley et al. 2003
SB784	lmxll	hkxhk		Hanley et al. 2003
SB868	efxeg	lmxll		Hanley et al. 2003
SB869	lmxll			Hanley et al. 2003
SB880	efxeg	hkxhk		Hanley et al. 2003
SB896	nnxnp	hkxhk		Hanley et al. 2003
SB901		nnxnp		Hanley et al. 2003
SB904	efxeg			Hanley et al. 2003
SB907	abxcd	hkxhk		Hanley et al. 2003
SB945	efxeg	lmxll		Hanley et al. 2003
SB984	nnxnp	hkxhk		Hanley et al. 2003
SB988	lmxll			Hanley et al. 2003
SB1048	efxeg	abxcd		Hanley et al. 2003
SB1075		efxeg		Hanley et al. 2003
SB1084		lmxll		Hanley et al. 2003
SB1092	nnxnp	lmxll		Hanley et al. 2003
SB1148	nnxnp	efxeg		Hanley et al. 2003
SB1185	abxcd	lmxll		Hanley et al. 2003
SB1196	lmxll			Hanley et al. 2003
SB1518	nnxnp			Hanley et al. 2003
PTR12*	nnxnp	lmxll		Rahman et al. 2000
Sare05*		abxcd		Lian et al. 2001
WPMS5*		hkxhk		van der Schoot et al. 2000
*PCR reactions run in-house
